# Supplementary material for: Exposure to a Multitude of Environmental Chemicals During Pregnancy and Its Association with the Risk of Gestational Diabetes Mellitus
Source: Toxics. 2025 May 30;13(6):461. doi: 10.3390/toxics13060461 (PMC12197530; doi:10.3390/toxics13060461)
Supplement: Supplementary file 1 [file toxics-13-00461-s001.zip]

Archive with 1 entries (1 files):
- toxics-3621971-supplementary.pdf
